# Supplementary material for: Ion-dependent structure, dynamics, and allosteric coupling in a non-selective cation channel
Source: Nat Commun. 2021 Oct 28;12:6225. doi: 10.1038/s41467-021-26538-8 (PMC8553846; doi:10.1038/s41467-021-26538-8)
Supplement: Supplementary file 3 — Supplementary Data 1 [file 41467_2021_26538_MOESM3_ESM.xlsx]

## Sheet: Sheet1
Res.	R1, K+ (s-1)	sR1, K+ (s-1)	R1, Na+ (s-1)	sR1, Na+ (s-1)	R2, K+ (s-1)	sR2, K+ (s-1)	R2, Na+ (s-1)	sR2, Na+ (s-1)	NOE, K+	sNOE, K+	NOE, Na+	sNOE, Na+
W19	0.664658	0.0125874	0.700387	0.00916269	44.9221	1.18956	52.913	0.931744	0.484252	0.0228316	0.428352	0.0440155
K20	0.56774	0.0134663	0.5831	0.0106192	46.857	1.34221	53.8188	1.32623	0.497185	0.0297374	0.519331	0.060552
D21	0.497172	0.00997551	0.528954	0.00723539	49.423	1.17348	55.2307	1.07344	0.430963	0.021227	0.457844	0.0583946
K22	n.d.	n.d.	n.d.	n.d.	n.d.	n.d.	n.d.	n.d.	n.d.	n.d.	n.d.	n.d.
E23	n.d.	n.d.	n.d.	n.d.	n.d.	n.d.	n.d.	n.d.	n.d.	n.d.	n.d.	n.d.
F24	0.296078	0.00921997	0.337732	0.00962968	67.6354	1.73949	72.9044	2.89534	0.597175	0.0302189	n.d.	n.d.
Q25	0.305311	0.00856884	n.d.	n.d.	66.6665	1.73509	n.d.	n.d.	0.710442	0.0312914	n.d.	n.d.
V26	0.271345	0.00803226	n.d.	n.d.	66.7504	1.63404	n.d.	n.d.	0.712336	0.0299622	n.d.	n.d.
L27	0.273333	0.00803992	0.282857	0.00621922	68.2475	1.72425	71.6152	1.58528	0.718702	0.0292109	n.d.	n.d.
F28	0.274868	0.00816051	0.261533	0.00987723	68.4266	1.80227	85.3418	3.90649	0.844122	0.0358265	0.711398	0.096337
V29	n.d.	n.d.	n.d.	n.d.	n.d.	n.d.	n.d.	n.d.	n.d.	n.d.	n.d.	n.d.
L30	0.249623	0.00717777	0.244394	0.0080668	67.1143	1.6893	80.4689	2.88629	0.800677	0.0312947	0.787607	0.0795919
T31	n.d.	n.d.	n.d.	n.d.	n.d.	n.d.	n.d.	n.d.	n.d.	n.d.	n.d.	n.d.
I32	0.257801	0.00693187	0.276799	0.0075734	67.6415	1.67182	37.515	1.6135	0.807177	0.0307196	0.696593	0.0697964
L33	0.242625	0.00682448	0.244819	0.00700783	69.3203	1.68801	83.0244	2.57076	0.763095	0.0291737	0.781605	0.0830312
T34	0.27041	0.0140632	0.28638	0.0147628	68.3124	2.90611	73.1305	4.53035	0.814071	0.0548256	n.d.	n.d.
L35	0.24547	0.00785934	0.253643	0.00888097	68.7938	2.13721	79.5422	3.3477	0.799605	0.0388937	0.797973	0.0874513
I36	0.240993	0.00772384	0.250504	0.00874113	69.1322	1.91375	86.6812	3.21721	0.765872	0.0336916	0.843814	0.105254
S37	n.d.	n.d.	0.243775	0.00864377	n.d.	n.d.	79.4565	2.91532	n.d.	n.d.	n.d.	n.d.
G38	0.260921	0.0124461	0.263416	0.015437	74.5012	3.0799	74.7267	5.3455	0.762227	0.0647026	0.947551	0.161703
T39	0.229466	0.00770958	0.257315	0.00796643	75.1151	2.11579	77.6369	3.34875	0.743109	0.0368404	0.823709	0.085485
I40	0.243845	0.00747115	n.d.	n.d.	68.4705	1.92762	n.d.	n.d.	0.779563	0.0342831	n.d.	n.d.
F41	n.d.	n.d.	n.d.	n.d.	n.d.	n.d.	n.d.	n.d.	n.d.	n.d.	n.d.	n.d.
Y42	0.254532	0.00680339	0.249037	0.00727793	68.3702	1.65538	85.0614	3.28962	0.810046	0.0375641	0.823421	0.100158
S43	0.254747	0.00787615	0.312573	0.00812529	69.0731	1.709	65.2928	2.4058	0.843071	0.04255	0.461108	0.0767219
T44	n.d.	n.d.	n.d.	n.d.	n.d.	n.d.	n.d.	n.d.	n.d.	n.d.	n.d.	n.d.
V45	n.d.	n.d.	n.d.	n.d.	n.d.	n.d.	n.d.	n.d.	n.d.	n.d.	n.d.	n.d.
E46	0.23609	0.0106628	0.231822	0.0109173	60.1474	2.09955	67.601	3.93149	0.722854	0.0632077	0.854258	0.174194
G47	0.257602	0.00793296	0.255296	0.00838473	58.7417	1.52125	70.0114	2.42684	0.670502	0.0344094	0.512248	0.0792698
L48	0.237559	0.00654715	0.235775	0.0052728	67.3454	1.50552	77.2717	2.00089	0.812977	0.0399187	0.670241	0.0796591
R49	0.234324	0.00633986	0.237863	0.00374305	67.5735	1.30298	75.9709	1.29229	0.705442	0.0209926	0.720345	0.051511
P50	n.d.	n.d.	n.d.	n.d.	n.d.	n.d.	n.d.	n.d.	n.d.	n.d.	n.d.	n.d.
I51	0.243895	0.0067179	0.245524	0.00594779	68.2724	1.45201	77.3367	2.09845	0.756811	0.0282451	0.768186	0.0673059
D52	0.244735	0.0101225	0.236592	0.0139837	71.6109	2.78933	95.5563	6.68439	0.74202	0.0611112	0.952163	0.170365
A53	0.263549	0.0118048	0.235865	0.0164082	78.6181	3.23019	83.3987	6.63603	0.767546	0.0541918	0.82133	0.1607
L54	0.244482	0.00867034	0.233786	0.0112425	74.7303	2.48167	84.421	5.04574	0.884294	0.0520393	0.871917	0.136086
Y55	0.232756	0.00756847	0.225092	0.00979791	70.9406	1.97833	89.7487	3.96789	0.87582	0.0392759	0.796226	0.092841
F56	n.d.	n.d.	0.224397	0.0076854	n.d.	n.d.	80.951	2.32509	n.d.	n.d.	0.925414	0.11312
S57	n.d.	n.d.	n.d.	n.d.	n.d.	n.d.	n.d.	n.d.	n.d.	n.d.	n.d.	n.d.
V58	0.235849	0.0188318	0.247696	0.0226466	73.1498	4.5635	64.4245	7.73866	0.887181	0.0944206	n.d.	n.d.
V59	0.247363	0.00879533	0.239034	0.0126704	74.4437	2.4821	72.7054	4.03597	0.780808	0.0442244	0.912293	0.134461
T60	n.d.	n.d.	n.d.	n.d.	n.d.	n.d.	n.d.	n.d.	n.d.	n.d.	n.d.	n.d.
L61	n.d.	n.d.	n.d.	n.d.	n.d.	n.d.	n.d.	n.d.	n.d.	n.d.	n.d.	n.d.
T62	n.d.	n.d.	n.d.	n.d.	n.d.	n.d.	n.d.	n.d.	n.d.	n.d.	n.d.	n.d.
T63	n.d.	n.d.	n.d.	n.d.	n.d.	n.d.	n.d.	n.d.	n.d.	n.d.	n.d.	n.d.
V64	0.252429	0.0144383	0.264462	0.0245236	72.866	4.15269	80.9734	13.3048	0.727812	0.0615082	0.83746	0.235847
G65	0.234341	0.00922268	0.252146	0.0215302	61.9211	2.45097	58.5675	7.71067	0.765621	0.0508291	0.641172	0.172289
D66	0.286082	0.00745138	n.d	n.d	69.0997	1.86175	n.d.	n.d.	0.555425	0.0401501	n.d.	n.d.
G67	0.386446	0.00741479	0.399888	0.00830677	52.8511	1.23798	66.4594	2.32623	0.367044	0.0320306	0.409995	0.0943721
N68	0.359552	0.0139524	0.347405	0.0143078	70.3643	3.01577	65.5391	4.53586	0.432957	0.0673962	0.489848	0.136074
F69	0.301312	0.0113466	0.335276	0.00873886	57.4087	2.31946	63.3429	2.86669	0.273023	0.0646707	0.274881	0.112053
S70	0.352066	0.00671358	0.339549	0.00399093	61.9791	1.28183	68.926	1.28892	0.593102	0.034929	0.70886	0.0793977
P71	n.d.	n.d.	n.d.	n.d.	n.d.	n.d.	n.d.	n.d.	n.d.	n.d.	n.d.	n.d.
Q72	0.228429	0.00757566	0.226854	0.00855018	64.4642	1.98482	71.35	3.92167	0.753771	0.0551813	0.558408	0.108371
T73	0.249447	0.0143321	0.256526	0.0182436	67.4546	3.48508	84.6652	9.34223	0.844781	0.0968656	0.769538	0.210009
D74	0.243509	0.00642944	0.251314	0.0065204	65.6745	1.67923	79.977	2.20929	0.767396	0.0334465	0.691752	0.0699212
F75	0.265406	0.00737867	0.270199	0.00748032	65.5528	1.67747	79.3821	2.76487	0.719359	0.0359292	0.722026	0.0834598
G76	0.263262	0.0118554	0.25121	0.0149651	66.5222	2.6563	76.7769	6.63703	0.788768	0.0612416	0.749104	0.141124
K77	n.d.	n.d.	n.d.	n.d.	n.d.	n.d.	n.d.	n.d.	n.d.	n.d.	n.d.	n.d.
I78	n.d.	n.d.	n.d.	n.d.	n.d.	n.d.	n.d.	n.d.	n.d.	n.d.	n.d.	n.d.
F79	0.249227	0.00700647	0.241822	0.00843409	70.2968	1.83405	84.609	3.28141	0.810921	0.0368074	0.841784	0.0949041
T80	n.d.	n.d.	0.265629	0.024162	n.d.	n.d.	66.0877	7.85973	n.d.	n.d.	0.948321	0.20668
I81	0.229941	0.00809211	0.218895	0.00978945	67.9506	1.92546	77.8012	2.79122	0.852746	0.0445112	0.797157	0.0859111
L82	0.245864	0.00803441	0.231952	0.00895239	66.932	1.88444	76.1585	3.69413	0.782824	0.0401201	0.715539	0.0921398
Y83	0.256523	0.00882252	0.239921	0.0105058	70.0415	2.08484	84.1331	4.33653	0.782908	0.0435913	0.8984	0.113145
I84	0.232126	0.00628968	0.230301	0.00629086	69.924	1.53016	80.1122	2.44625	0.828127	0.0285256	n.d.	n.d.
F85	0.218625	0.00716668	0.2218	0.00759134	67.3797	1.71567	75.3526	2.9226	0.779203	0.0359771	0.69177	0.0885432
I86	n.d.	n.d.	n.d.	n.d.	n.d.	n.d.	n.d.	n.d.	n.d.	n.d.	n.d.	n.d.
G87	0.259839	0.00996459	0.253836	0.0132127	64.6787	2.12296	85.5863	5.08229	0.810486	0.0456326	0.773761	0.111803
I88	n.d.	n.d.	n.d.	n.d.	n.d.	n.d.	n.d.	n.d.	n.d.	n.d.	n.d.	n.d.
G89	0.258898	0.016782	0.274499	0.0255527	61.7041	3.79378	70.5005	9.44426	0.669571	0.080857	1.01403	0.285962
L90	0.294899	0.0126014	0.265303	0.0128146	70.6734	2.44953	89.517	4.67952	0.610134	0.0532238	0.647639	0.126141
V91	n.d.	n.d.	n.d.	n.d.	n.d.	n.d.	n.d.	n.d.	n.d.	n.d.	n.d.	n.d.
F92	n.d.	n.d.	0.233656	0.00530191	n.d.	n.d.	77.345	1.15078	n.d.	n.d.	0.536135	0.0808047
G93	0.23287	0.00873361	0.248627	0.0106395	68.032	2.03846	76.2437	3.9108	0.852932	0.0532073	0.773315	0.13231
F94	0.238819	0.00801707	0.236734	0.010478	78.8071	2.1614	82.1019	3.84591	0.846167	0.0387343	0.846965	0.0988541
I95	0.245633	0.00802051	0.235839	0.00937668	73.0635	2.02073	86.2772	4.09951	0.743541	0.0397701	0.812717	0.109086
H96	0.248924	0.00810187	0.225029	0.0093606	73.5982	1.9712	72.5526	2.69714	0.751053	0.0387848	1.02435	0.125553
K97	0.257368	0.00734011	0.256766	0.00850223	67.6437	1.79058	77.4052	2.71793	0.720996	0.0352868	0.684887	0.0769815
L98	n.d.	n.d.	n.d.	n.d.	n.d.	n.d.	n.d.	n.d.	n.d.	n.d.	n.d.	n.d.
A99	0.298638	0.0311646	0.39727	0.0251861	75.2691	6.78355	57.7281	3.48112	0.594686	0.0864377	n.d.	n.d.
V100	n.d.	n.d.	n.d.	n.d.	n.d.	n.d.	n.d.	n.d.	n.d.	n.d.	n.d.	n.d.
N101	0.359514	0.0379657	n.d.	n.d.	n.d.	n.d.	n.d.	n.d.	0.707705	0.103326	n.d.	n.d.
V102	0.397436	0.00993277	0.381047	0.0090631	66.3518	7.50142	68.283	2.34488	0.479553	0.0336786	0.439295	0.0892561
Q103	0.453778	0.0238917	0.595747	0.0276737	61.9271	1.59206	32.1617	2.2105	0.477536	0.0561536	0.598852	0.109052
L104	0.549564	0.0105864	0.548225	0.00842931	57.9199	2.80943	59.4833	1.23726	0.506905	0.0263587	n.d.	n.d.
P105	n.d.	n.d.	n.d.	n.d.	n.d.	n.d.	n.d.	n.d.	n.d.	n.d.	n.d.	n.d.
S106	0.561068	0.0421621	0.666829	0.0316842	58.1081	1.24206	46.3686	1.82345	0.352296	0.0498093	0.394358	0.0875961
I107	0.813606	0.0131296	0.831132	0.0091042	54.423	3.4032	29.7912	0.499332	0.390958	0.0160307	n.d.	n.d.
L108	0.873013	0.0138744	0.927373	0.00952515	36.1164	1.17731	34.5371	0.410797	0.364513	0.0149229	n.d.	n.d.
S109	1.0546	0.0134988	1.16273	0.00900551	33.8744	1.21934	n.d.	n.d.	0.170776	0.0109696	0.164211	0.021563
N110	1.0443	0.0108229	1.12103	0.00388068	n.d.	n.d.	n.d.	n.d.	-0.10369	-0.00536337	-0.142504	-0.0145385
