# Supplementary material for: Ion-dependent structure, dynamics, and allosteric coupling in a non-selective cation channel
Source: Nat Commun. 2021 Oct 28;12:6225. doi: 10.1038/s41467-021-26538-8 (PMC8553846; doi:10.1038/s41467-021-26538-8)
Supplement: Supplementary file 4 — Supplementary Data 2 [file 41467_2021_26538_MOESM4_ESM.xlsx]

## Sheet: Amide
Residue number	CSP (ppm)
19	0.00634134
20	0.0218291
21	0.0221395
22	0.0112398
23	0.0172366
24	0.0106144
25	0.014415
26	0.0145808
27	0.0356764
28	0.0246575
29	0.0102851
30	0.014356
31	0.0285994
32	0.0320078
33	0.00994912
34	0.012524
35	0.0415064
36	0.0242303
37	0.0144036
38	0.0243484
39	0.0523775
40	0.00852007
41	0.0151223
42	0.022432
43	0.0201961
44	0.00639823
45	0.0108112
46	0.0158086
47	0.00506487
48	0.0316463
49	0.0226419
50	N/A
51	0.0563634
52	0.0385265
53	0.0668443
54	0.0412148
55	0.0299779
56	0.023432
57	N/A
58	0.0200367
59	0.0373806
60	N/A
61	N/A
62	N/A
63	N/A
64	0.0707413
65	0.34419
66	0.0761573
67	0.14356
68	0.124538
69	0.305112
70	0.168658
71	N/A
72	0.0699823
73	0.0150481
74	0.012583
75	0.00340756
76	0.0328384
77	0.00316545
78	0.0324051
79	0.0391984
80	N/A
81	0.00871655
82	0.0300679
83	0.039363
84	0.0257886
85	0.0251665
86	0.0163675
87	0.0332668
88	0.032667
89	0.0195754
90	0.0420435
91	0.0296277
92	0.0646899
93	0.0480943
94	0.0632718
95	0.0162833
96	0.0347743
97	0.0203723
98	0.0239238
99	0.0393387
100	N/A
101	0.0340216
102	0.03482
103	0.061873
104	0.00982251
105	N/A
106	0.0420622
107	0.0100489
108	0.0154804
109	0.010504
110	0.0120344

## Sheet: C alpha
Residue number	|DdCa(K+ - Na+)| (ppm)
19	0.021
20	0.017
21	0.009
22	0.044
23	0.006
24	0.068
25	0.015
26	0.073
27	0.004
28	0.002
29	0.024
30	0.008
31	0.011
32	0.035
33	N/A
34	N/A
35	N/A
36	N/A
37	N/A
38	N/A
39	N/A
40	0.086
41	0
42	0.093
43	0.01
44	0.066
45	0.085
46	0.057
47	0.069
48	0.047
49	0.009
50	0.104
51	0.139
52	0.018
53	0
54	0
55	0
56	N/A
57	N/A
58	N/A
59	N/A
60	N/A
61	N/A
62	N/A
63	N/A
64	N/A
65	0.012
66	0.243
67	0.011
68	0.476
69	0.512
70	0.312
71	0.119
72	0.059
73	0.033
74	0.054
75	0.007
76	0.051
77	0.015
78	N/A
79	N/A
80	N/A
81	N/A
82	N/A
83	N/A
84	N/A
85	N/A
86	N/A
87	N/A
88	N/A
89	0.054
90	0.056
91	0.052
92	0.135
93	0.012
94	0.053
95	0.005
96	0.144
97	0.017
98	0.126
99	N/A
100	N/A
101	0.011
102	0.047
103	0.205
104	0.114
105	0
106	0.021
107	0.055
108	0.005
109	0.017
110	0

## Sheet: Carbonyl
Residue number	|DdC'(K+ - Na+)| (ppm)
19	0.056
20	0.039
21	0.003
22	0.004
23	0.01
24	0.029
25	0.018
26	0.025
27	0.044
28	0.021
29	0.014
30	0.013
31	0.066
32	0
33	N/A
34	N/A
35	N/A
36	N/A
37	N/A
38	N/A
39	0.078
40	0.04
41	N/A
42	N/A
43	0.007
44	0.02
45	0.011
46	0.066
47	0.065
48	0.096
49	N/A
50	0.016
51	0.032
52	0
53	0.018
54	0
55	0
56	N/A
57	N/A
58	N/A
59	N/A
60	N/A
61	N/A
62	N/A
63	N/A
64	N/A
65	1.375
66	0.362
67	0.71
68	0.116
69	0.283
70	N/A
71	0.248
72	0.066
73	0.054
74	0.01
75	0.035
76	0.02
77	0.025
78	N/A
79	N/A
80	N/A
81	N/A
82	N/A
83	N/A
84	N/A
85	N/A
86	N/A
87	N/A
88	N/A
89	0.13
90	0.016
91	0.051
92	0.156
93	0.031
94	0.096
95	0.115
96	0.269
97	0.006
98	0.069
99	N/A
100	0.02
101	0.029
102	0.029
103	0.13
104	N/A
105	0.025
106	0.114
107	0.053
108	0.056
109	0
110	N/A

## Sheet: Methyl
Residue number	Residue type	methyl type	CSP (ppm)
26	VAL	CG1	0.00400787
26	VAL	CG2	0.00809784
27	LEU	CD2	0.0202165
27	LEU	CD1	0.00486036
29	VAL	CG1	0.00365352
29	VAL	CG2	0.00494088
30	LEU	CD1	0.00862513
30	LEU	CD2	0.00403138
32	ILE	CD1	0.0115468
33	LEU	CD1	0.00571167
33	LEU	CD2	0.00708522
35	LEU	CD1	0.0120685
35	LEU	CD2	0.018498
36	ILE	CD1	0.00671358
40	ILE	CD1	0.00509981
45	VAL	CG2	0.00413863
45	VAL	CG1	0.00293652
48	LEU	CD1	0.0878303
48	LEU	CD2	0.120214
51	ILE	CD1	0.00641313
54	LEU	CD1	0.00695526
54	LEU	CD2	0.00304171
58	VAL	CG1	0.003012
58	VAL	CG2	0.0171833
59	VAL	CG1	0.0663825
59	VAL	CG2	0.0246165
61	LEU	CD1	0.0091699
61	LEU	CD2	0.0131903
64	VAL	CG2	0.0690046
64	VAL	CG1	0.0788394
78	ILE	CD1	0.00999122
81	ILE	CD1	0.00316354
82	LEU	CD1	0.00391153
82	LEU	CD2	0.00494088
84	ILE	CD1	0.0334239
86	ILE	CD1	0.00382716
88	ILE	CD1	0.0197409
90	LEU	CD1	0.00382716
90	LEU	CD2	0.00404329
91	VAL	CG2	0.0331902
91	VAL	CG1	0.00711161
95	ILE	CD1	0.0095702
98	LEU	CD2	0.00436887
98	LEU	CD1	0.00759611
100	VAL	CG1	0.0160177
102	VAL	CG2	0.00382716
104	LEU	CD1	0.0100987
104	LEU	CD2	0.00685038
107	ILE	CD1	0.00540374
108	LEU	CD2	0.00236115
