# Supplementary material for: Ion-dependent structure, dynamics, and allosteric coupling in a non-selective cation channel
Source: Nat Commun. 2021 Oct 28;12:6225. doi: 10.1038/s41467-021-26538-8 (PMC8553846; doi:10.1038/s41467-021-26538-8)
Supplement: Supplementary file 5 — Supplementary Data 3 [file 41467_2021_26538_MOESM5_ESM.xlsx]

## Sheet: 100 mM K+
Residue number	Residue type	Methyl type	Rex (Hz)	sRex (Hz)
90	LEU	CD	4.89649	0.229554
45	VAL	CG	-0.612988	0.208783
58	VAL	CG2	3.17043	0.606242
82	LEU	CD2	2.33125	0.10479
33	LEU	CD2	1.83135	0.125074
91	VAL	CG2	4.97832	0.435068
84	ILE	CD1	0.307802	0.243707
45	VAL	CG	0.0893646	0.169013
35	LEU	CD1	4.36451	0.387302
61	LEU	CD1	1.28593	0.483
40	ILE	CD1	0.323996	0.0638434
64	VAL	CG1	-0.379041	0.312144
27	LEU	CD2	1.09665	0.367438
32	ILE	CD1	2.70091	0.0785629
48	LEU	CD	0.57106	0.375683
36	ILE	CD1	2.53262	0.0723496
78	ILE	CD1	4.79719	0.0740502
91	VAL	CG1	1.77591	0.504745
104	LEU	CD2	3.92774	0.192708
59	VAL	CG1	1.05647	0.491938
30	LEU	CD2	1.86979	0.205604
51	ILE	CD1	1.86132	0.0616297
35	LEU	CD2	2.7437	0.315529
95	ILE	CD1	-0.662035	0.380952
64	VAL	CG2	3.78073	0.563758
86	ILE	CD1	1.89907	0.0698395
54	LEU	CD1	0.621678	0.297734
88	ILE	CD1	4.0862	0.274968
81	ILE	CD1	1.30146	0.147625
26	VAL	CG1	0.683989	0.245483
61	LEU	CD2	1.363	0.462218
108	LEU	CD	1.15731	0.113132
54	LEU	CD2	2.1783	0.346633
30	LEU	CD1	2.44277	0.304139
104	LEU	CD1	2.13569	0.177777
82	LEU	CD1	1.63419	0.110627
48	LEU	CD	0.462083	0.282795
59	VAL	CG2	2.01348	0.299912
107	ILE	CD1	3.92379	0.0724102
33	LEU	CD1	1.8377	0.131157

## Sheet: 600 mM Na+
Residue number	Residue type	Methyl type	Rex (Hz)	sRex (Hz)
95	ILE	CD1	-3.11458	1.30425
48	LEU	CD	-0.25081	1.62419
86	ILE	CD1	1.99674	0.152147
81	ILE	CD1	-0.172594	0.29714
64	VAL	CG2	16.4616	1.20819
82	LEU	CD1	0.478783	0.176426
90	LEU	CD	-0.135124	0.59155
26	VAL	CG1	0.0647272	0.633204
104	LEU	CD1	4.73599	0.410447
51	ILE	CD1	0.161194	0.112134
59	VAL	CG2	3.88628	0.769421
33	LEU	CD1	0.292342	0.219677
45	VAL	CG	-1.61605	0.315469
45	VAL	CG	0.104045	0.285771
58	VAL	CG2	0.88201	1.72174
104	LEU	CD2	1.96457	0.428496
64	VAL	CG1	15.1311	2.34021
30	LEU	CD1	0.373859	0.842339
35	LEU	CD1	-1.67756	0.810171
32	ILE	CD1	0.767537	0.162033
107	ILE	CD1	1.65919	0.145002
48	LEU	CD	-1.35523	0.940059
40	ILE	CD1	-0.880051	0.0988858
54	LEU	CD1	0.0945359	0.697272
91	VAL	CG1	2.99559	1.6355
27	LEU	CD2	1.91264	1.01837
30	LEU	CD2	1.44592	0.501781
61	LEU	CD1	1.42723	1.35256
33	LEU	CD2	0.608893	0.248
84	ILE	CD1	2.05825	0.824015
61	LEU	CD2	0.568611	1.02681
88	ILE	CD1	0.857899	0.885173
36	ILE	CD1	1.40926	0.126498
54	LEU	CD2	-0.503676	0.827979
35	LEU	CD2	3.03957	0.893519
59	VAL	CG1	3.71633	1.91966
91	VAL	CG2	2.99312	1.48353
108	LEU	CD	0.705778	0.196437
82	LEU	CD2	0.561014	0.202683
78	ILE	CD1	2.87829	0.138276
